# Supplementary material for: Migration of Escherichia coli and Klebsiella pneumoniae Carbapenemase (KPC)-Producing Enterobacter cloacae through Wastewater Pipework and Establishment in Hospital Sink Waste Traps in a Laboratory Model System
Source: Microorganisms. 2021 Sep 3;9(9):1868. doi: 10.3390/microorganisms9091868 (PMC8468231; doi:10.3390/microorganisms9091868)
Supplement: Supplementary file 1 [file microorganisms-09-01868-s001.zip]

Archive with 1 entries (1 files):
- microorganisms-1314098-supplementary.pdf
